# Supplementary material for: Genome-Wide Identification and Expression Analysis of Bx Involved in Benzoxazinoids Biosynthesis Revealed the Roles of DIMBOA during Early Somatic Embryogenesis in Dimocarpus longan Lour
Source: Plants (Basel). 2024 May 15;13(10):1373. doi: 10.3390/plants13101373 (PMC11125010; doi:10.3390/plants13101373)
Supplement: Supplementary file 1 [file plants-13-01373-s001.zip › Suppl. Table.xls]

## Sheet: Table S1
Table S1 Primers used Forwardor real-time quantitative PCR
Primer name	Primer sequences ( 5' to 3' )
DlBx1-Forward	TCCTCCAACTCAAGAAGCCC
DlBx1-Reverse	CCAACAATCACACCATCAGC
DlBx3g-Forward	GAGGGAAGAGGAAGTTGACATT
DlBx3g-Reverse	GGGACACGATGTTGTTAGAAAC
DlBx6c-Forward	GTCAGAAAGTTAGCGGACTCTC
DlBx6c-Reverse	GCTTGCACATTCCATTCCTCGT
DlBx6f-Forward	ATTGACGCAGCTAGTATCGC
DlBx6f-Reverse	GCCTGCAGTAATTTAGTAAGG
DlBx6h-Forward	CATCACATACAGATCCAGGAGTG
DlBx6h-Reverse	AGAAAACTCCAACAGAAATTCGTGG
DlBx7d-Forward	CAACCTGAGCTCAAGAACG
DlBx7d-Reverse	GCTGAGAGAATGGCCTTGG
DlBx8-Forward	GATTGCTTGACCAAGGTGTTG
DlBx8-Reverse	TGATCCAAGGTAGTTTTAGGCC
DlBx9b-Forward	TGCTTGACCAAGGTGTTATCC
DlBx9b-Reverse	AGCCTTCAGGAACAGCTTTG
UBQ-F	GCCGACTACAACATCCAGAAG
UBQ-R	GCTTGGTGTAGGTCTTCTTCTT

## Sheet: Table S2
Table S2 Numbers of genes in benzoxazinoids biosynthesis related-gene families from 24 plant species
Groups	Species	Abbr.	Bx1	Bx2-5	Bx6/13	Bx7/10-12/14	Bx8/9
Algae	Chlamydomonas reinhardtii	Crei	1	0	0	0	0
	Ostreococcus tauri	Otau	1	0	0	0	0
Bryophyta	Marchanta polymorpha	Mpol	1	0	0	0	0
	Physcomitrium patens	Ppat	1	0	0	0	0
Pteridophyta	Ceratopteris richardii	Cric	3	0	0	0	0
	Selaginella moellendorffii	Smoe	2	5	0	0	0
Gymnospermae	Picea abies	Pabi	2	2	0	4	0
	Pinus taeda	Ptae	0	4	0	0	0
Monocots	Brachypodium distachyon	Bdis	6	6	4	5	7
	Hordeum lechleri	Hlec	1	4	0	0	0
	Oryza sativa	Osat	6	7	5	8	3
	Secale cereale	Scer	1	4	1	1	1
	Triticum aestivum	Taes	3	12	0	0	4
	Zea mays	Zmay	1	4	2	5	2
Dicots	Amborella trichopoda	Atri	3	8	1	0	1
	Arabidopsis thaliana	Atha	2	4	13	0	0
	Citrus sinensis	Cisin	2	9	4	5	8
	Dimocarpus longan	Dl	1	10	8	5	3
	Dimocarpus longan	JDB	1	11	10	4	2
	Litchi chinensis	Lchi	3	2	9	2	1
	Malus domestica	Mdom	2	6	7	6	8
	Nephelium lappaceum	Nl	1	9	5	2	2
	Populus trichocarpa	Ptri	2	10	4	10	3
	Sapindus mukorossi	Smuk	1	11	7	0	5
Gene family	Species	Accession number	Gene rename
Bx1	Hordeum lechleri	AAS45241.1	HlBx1
	Secale cereale	CDG37803.1	ScBx1
	Triticum aestivum	BAC81205.1	TaBx1A
	Triticum aestivum	BAD93363.1	TaBx1B
	Triticum aestivum	BAD93364.1	TaBx1D
	Zea mays	P42390.2	ZmBx1
Bx2-5	Hordeum lechleri	AAS45242.1	HlBx2
	Hordeum lechleri	AAS45243.1	HlBx3
	Hordeum lechleri	AAS45244.1	HlBx4
	Hordeum lechleri	AAS45245.1	HlBx5
	Secale cereale	AHB62355.1	ScBx2
	Secale cereale	AHB64325.1	ScBx3
	Secale cereale	AHB64324.1	ScBx4
	Secale cereale	AHB64323.1	ScBx5
	Triticum aestivum	BAB87820.1	TaBx2A
	Triticum aestivum	BAB87818.1	TaBx2B
	Triticum aestivum	BAD93368.1	TaBx2D
	Triticum aestivum	BAB87819.1	TaBx3A
	Triticum aestivum	BAB87821.1	TaBx3B
	Triticum aestivum	BAD93367.1	TaBx3D
	Triticum aestivum	BAD93369.1	TaBx4A
	Triticum aestivum	BAD93370.1	TaBx4B
	Triticum aestivum	BAD93365.1	TaBx4D
	Triticum aestivum	BAD93366.1	TaBx5A
	Triticum aestivum	BAB87817.1	TaBx5B
	Triticum aestivum	BAD93371.1	TaBx5D
	Zea mays	Q43257.1	ZmBx2
	Zea mays	Q43255.1	ZmBx3
	Zea mays	Q43250.1	ZmBx4
	Zea mays	P93703.1	ZmBx5
Bx6/13	Secale cereale	AYA58206.1	ScBx6
	Zea mays	Q84TC2.1	ZmBx6
	Zea mays	APY20200.1	ZmBx13
Bx7/10-12/14	Secale cereale	AXY54917.1	ScBx7
	Zea mays	EU192149.1	ZmBx7
	Zea mays	NP_001306664.1	ZmBx10
	Zea mays	NP_001140761.1	ZmBx11
	Zea mays	AGS16668.1	ZmBx12
	Zea mays	NP_001147709.1	ZmBx14
Bx8/9	Secale cereale	AB548283	ScGT
	Triticum aestivum	BAJ07089.1	TaGTa
	Triticum aestivum	BAJ07090.1	TaGTb
	Triticum aestivum	BAJ07091.1	TaGTc
	Triticum aestivum	BAJ07092.1	TaGTd
	Zea mays	Q8W2B7.1	ZmBx8
	Zea mays	B4G072.1	ZmBx9
Gene family	Species	Gene ID	Gene rename
Bx1	Chlamydomonas reinhardtii	XP_001696973.2	Crei_XP_001696973.2
	Ostreococcus tauri	XP_003078551.1	Otau_XP_003078551.1
	Marchanta polymorpha	PTQ31337.1	Mpol_PTQ31337.1
	Physcomitrium patens	Phpat.004G068200	Ppat_Phpat.004G068200
	Ceratopteris richardii	KAH7279049.1	Cric_KAH7279049.1
	Ceratopteris richardii	KAH7279048.1	Cric_KAH7279048.1
	Ceratopteris richardii	KAH7427381.1	Cric_KAH7427381.1
	Selaginella moellendorffii	15401846	Smoe_15401846
	Selaginella moellendorffii	15409984	Smoe_15409984
	Picea abies	MA_101664g0010	Pabi_MA_101664g0010
	Picea abies	MA_616184g0010	Pabi_MA_616184g0010
	Brachypodium distachyon	XP_003559308.1	Bdis_XP_003559308.1
	Brachypodium distachyon	XP_003557400.2	Bdis_XP_003557400.2
	Brachypodium distachyon	XP_003573485.1	Bdis_XP_003573485.1
	Brachypodium distachyon	XP_024313536.1	Bdis_XP_024313536.1
	Brachypodium distachyon	XP_003557476.1	Bdis_XP_003557476.1
	Brachypodium distachyon	XP_024313535.1	Bdis_XP_024313535.1
	Oryza sativa	XP_015633113.1	Osat_XP_015633113.1
	Oryza sativa	XP_015633112.1	Osat_XP_015633112.1
	Oryza sativa	XP_015633114.1	Osat_XP_015633114.1
	Oryza sativa	XP_015628216.1	Osat_XP_015628216.1
	Oryza sativa	XP_015644552.1	Osat_XP_015644552.1
	Oryza sativa	XP_025882940.1	Osat_XP_025882940.1
	Amborella trichopoda	XP_006838887.3	Atri_XP_006838887.3
	Amborella trichopoda	XP_006838886.1	Atri_XP_006838886.1
	Amborella trichopoda	XP_020520076.1	Atri_XP_020520076.1
	Arabidopsis thaliana	AT4G02610.1	Atha_AT4G02610.1
	Arabidopsis thaliana	AT3G54640.1	Atha_AT3G54640.1
	Citrus sinensis	XP_006479603.1	Csin_XP_006479603.1
	Citrus sinensis	XP_006471011.1	Csin_XP_006471011.1
	Dimocarpus longan-HHZ	Dlo012405	DlBx1
	Dimocarpus longan-JDB	D.long006687.01	JDB_D.long006687.01
	Litchi chinensis	LITCHI026132.m1	Lchi_LITCHI026132.m1
	Litchi chinensis	LITCHI026132.m2	Lchi_LITCHI026132.m2
	Litchi chinensis	LITCHI026132.m3	Lchi_LITCHI026132.m3
	Malus domestica	XP_008382958.1	Mdom_XP_008382958.1
	Malus domestica	XP_008342992.2	Mdom_XP_008342992.2
	Nephelium lappaceum	Nl02g16790.mrna1
	Populus trichocarpa	XP_002307623.1	Ptri_XP_002307623.1
	Populus trichocarpa	XP_002300807.1	Ptri_XP_002300807.1
	Sapindus mukorossi	GWHPBECP004277	Smuk_GWHPBECP004277
Bx2-5	Selaginella moellendorffii	15423072	Smoe_15423072
	Selaginella moellendorffii	15420144	Smoe_15420144
	Selaginella moellendorffii	15402272	Smoe_15402272
	Selaginella moellendorffii	15402925	Smoe_15402925
	Selaginella moellendorffii	15415009	Smoe_15415009
	Picea abies	MA_10435234g0010	Pabi_MA_10435234g0010
	Picea abies	MA_10427193g0010	Pabi_MA_10427193g0010
	Pinus taeda	PITA_21020	Ptae_PITA_21020
	Pinus taeda	PITA_34739	Ptae_PITA_34739
	Pinus taeda	PITA_21841	Ptae_PITA_21841
	Pinus taeda	PITA_46602	Ptae_PITA_46602
	Brachypodium distachyon	XP_014753704.2	Bdis_XP_014753704.2
	Brachypodium distachyon	XP_003560264.1	Bdis_XP_003560264.1
	Brachypodium distachyon	XP_003572213.1	Bdis_XP_003572213.1
	Brachypodium distachyon	XP_003574501.1	Bdis_XP_003574501.1
	Brachypodium distachyon	XP_003581643.1	Bdis_XP_003581643.1
	Brachypodium distachyon	XP_003565644.1	Bdis_XP_003565644.1
	Oryza sativa	XP_015649151.1	Osat_XP_015649151.1
	Oryza sativa	XP_015649434.1	Osat_XP_015649434.1
	Oryza sativa	XP_015648986.1	Osat_XP_015648986.1
	Oryza sativa	XP_015642300.2	Osat_XP_015642300.2
	Oryza sativa	XP_015648457.1	Osat_XP_015648457.1
	Oryza sativa	XP_015617858.1	Osat_XP_015617858.1
	Oryza sativa	XP_015617857.1	Osat_XP_015617857.1
	Amborella trichopoda	XP_006841384.1	Atri_XP_006841384.1
	Amborella trichopoda	XP_020521003.1	Atri_XP_020521003.1
	Amborella trichopoda	XP_006848945.1	Atri_XP_006848945.1
	Amborella trichopoda	XP_006854384.2	Atri_XP_006854384.2
	Amborella trichopoda	XP_006854383.1	Atri_XP_006854383.1
	Amborella trichopoda	XP_020521004.1	Atri_XP_020521004.1
	Amborella trichopoda	XP_006841358.1	Atri_XP_006841358.1
	Amborella trichopoda	XP_006854378.1	Atri_XP_006854378.1
	Arabidopsis thaliana	AT3G48290.1	Atha_AT3G48290.1
	Arabidopsis thaliana	AT3G48310.1	Atha_AT3G48310.1
	Arabidopsis thaliana	AT3G48270.1	Atha_AT3G48270.1
	Arabidopsis thaliana	AT3G48280.1	Atha_AT3G48280.1
	Citrus sinensis	XP_015387424.1	Csin_XP_015387424.1
	Citrus sinensis	XP_015385358.1	Csin_XP_015385358.1
	Citrus sinensis	XP_006464855.1	Csin_XP_006464855.1
	Citrus sinensis	XP_006469219.1	Csin_XP_006469219.1
	Citrus sinensis	XP_006477551.1	Csin_XP_006477551.1
	Citrus sinensis	XP_006479002.1	Csin_XP_006479002.1
	Citrus sinensis	XP_006493509.1	Csin_XP_006493509.1
	Citrus sinensis	XP_015386115.1	Csin_XP_015386115.1
	Citrus sinensis	XP_015386114.1	Csin_XP_015386114.1
	Dimocarpus longan-HHZ	Dlo001526	DlBx2
	Dimocarpus longan-HHZ	Dlo008325	DlBx3a
	Dimocarpus longan-HHZ	Dlo008338	DlBx3b
	Dimocarpus longan-HHZ	Dlo008339	DlBx3c
	Dimocarpus longan-HHZ	Dlo028816	DlBx3d
	Dimocarpus longan-HHZ	Dlo028817	DlBx3e
	Dimocarpus longan-HHZ	Dlo031964	DlBx3f
	Dimocarpus longan-HHZ	Dlo031967	DlBx3g
	Dimocarpus longan-HHZ	Dlo017005	DlBx4a
	Dimocarpus longan-HHZ	Dlo031962	DlBx4b
	Dimocarpus longan-JDB	D.long008920.01	JDB_D.long008920.01
	Dimocarpus longan-JDB	D.long020347.01	JDB_D.long020347.01
	Dimocarpus longan-JDB	D.long002476.01	JDB_D.long002476.01
	Dimocarpus longan-JDB	D.long008925.01	JDB_D.long008925.01
	Dimocarpus longan-JDB	D.long019986.01	JDB_D.long019986.01
	Dimocarpus longan-JDB	D.long020317.01	JDB_D.long020317.01
	Dimocarpus longan-JDB	D.long035128.01	JDB_D.long035128.01
	Dimocarpus longan-JDB	D.long035126.01	JDB_D.long035126.01
	Dimocarpus longan-JDB	D.long019987.01	JDB_D.long019987.01
	Dimocarpus longan-JDB	D.long032917.01	JDB_D.long032917.01
	Dimocarpus longan-JDB	D.long008923.01	JDB_D.long008923.01
	Litchi chinensis	LITCHI022508.m1	Lchi_LITCHI022508.m1
	Litchi chinensis	LITCHI016179.m1	Lchi_LITCHI016179.m1
	Malus domestica	XP_017179384.2	Mdom_XP_017179384.2
	Malus domestica	XP_008380498.2	Mdom_XP_008380498.2
	Malus domestica	XP_008387476.2	Mdom_XP_008387476.2
	Malus domestica	XP_008364815.2	Mdom_XP_008364815.2
	Malus domestica	XP_008392880.2	Mdom_XP_008392880.2
	Malus domestica	XP_008348424.2	Mdom_XP_008348424.2
	Nephelium lappaceum	Nl12g13620.mrna1
	Nephelium lappaceum	Nl01g07280.mrna1
	Nephelium lappaceum	Nl08g15130.mrna1
	Nephelium lappaceum	Nl08g14930.mrna1
	Nephelium lappaceum	Nl07g06630.mrna1
	Nephelium lappaceum	Nl05g03750.mrna1
	Nephelium lappaceum	Nl07g06670.mrna1
	Nephelium lappaceum	Nl07g06710.mrna1
	Nephelium lappaceum	Nl01g03270.mrna1
	Populus trichocarpa	XP_024443158.1	Ptri_XP_024443158.1
	Populus trichocarpa	XP_024443422.1	Ptri_XP_024443422.1
	Populus trichocarpa	XP_002318090.2	Ptri_XP_002318090.2
	Populus trichocarpa	XP_002321645.1	Ptri_XP_002321645.1
	Populus trichocarpa	XP_002318091.2	Ptri_XP_002318091.2
	Populus trichocarpa	XP_002321643.3	Ptri_XP_002321643.3
	Populus trichocarpa	XP_024461112.1	Ptri_XP_024461112.1
	Populus trichocarpa	XP_024461116.1	Ptri_XP_024461116.1
	Populus trichocarpa	XP_002310014.2	Ptri_XP_002310014.2
	Populus trichocarpa	XP_002310007.2	Ptri_XP_002310007.2
	Sapindus mukorossi	GWHPBECP007733	Smuk_GWHPBECP007733
	Sapindus mukorossi	GWHPBECP005221	Smuk_GWHPBECP005221
	Sapindus mukorossi	GWHPBECP007739	Smuk_GWHPBECP007739
	Sapindus mukorossi	GWHPBECP022066	Smuk_GWHPBECP022066
	Sapindus mukorossi	GWHPBECP005222	Smuk_GWHPBECP005222
	Sapindus mukorossi	GWHPBECP007744	Smuk_GWHPBECP007744
	Sapindus mukorossi	GWHPBECP005220	Smuk_GWHPBECP005220
	Sapindus mukorossi	GWHPBECP010731	Smuk_GWHPBECP010731
	Sapindus mukorossi	GWHPBECP007722	Smuk_GWHPBECP007722
	Sapindus mukorossi	GWHPBECP007746	Smuk_GWHPBECP007746
	Sapindus mukorossi	GWHPBECP007745	Smuk_GWHPBECP007745
Bx6/13	Brachypodium distachyon	XP_003573438.1	Bdis_XP_003573438.1
	Brachypodium distachyon	XP_024312159.1	Bdis_XP_024312159.1
	Brachypodium distachyon	XP_003561655.1	Bdis_XP_003561655.1
	Brachypodium distachyon	XP_003561979.1	Bdis_XP_003561979.1
	Oryza sativa	XP_025880246.1	Osat_XP_025880246.1
	Oryza sativa	XP_015648853.1	Osat_XP_015648853.1
	Oryza sativa	XP_015649380.1	Osat_XP_015649380.1
	Oryza sativa	XP_015628439.1	Osat_XP_015628439.1
	Oryza sativa	XP_015648806.1	Osat_XP_015648806.1
	Amborella trichopoda	XP_006852577.1	Atri_XP_006852577.1
	Arabidopsis thaliana	AT1G06650.2	Atha_AT1G06650.2
	Arabidopsis thaliana	AT1G06640.1	Atha_AT1G06640.1
	Arabidopsis thaliana	AT1G06620.1	Atha_AT1G06620.1
	Arabidopsis thaliana	AT1G03400.1	Atha_AT1G03400.1
	Arabidopsis thaliana	AT1G06645.1	Atha_AT1G06645.1
	Arabidopsis thaliana	AT1G03410.2	Atha_AT1G03410.2
	Arabidopsis thaliana	AT1G03410.1	Atha_AT1G03410.1
	Arabidopsis thaliana	AT2G30840.1	Atha_AT2G30840.1
	Arabidopsis thaliana	AT2G30830.1	Atha_AT2G30830.1
	Arabidopsis thaliana	AT1G04350.1	Atha_AT1G04350.1
	Arabidopsis thaliana	AT5G59530.1	Atha_AT5G59530.1
	Arabidopsis thaliana	AT1G03400.2	Atha_AT1G03400.2
	Arabidopsis thaliana	AT5G59540.1	Atha_AT5G59540.1
	Citrus sinensis	XP_024958545.1	Csin_XP_024958545.1
	Citrus sinensis	XP_006489565.1	Csin_XP_006489565.1
	Citrus sinensis	XP_024958541.1	Csin_XP_024958541.1
	Citrus sinensis	XP_006489570.1	Csin_XP_006489570.1
	Citrus sinensis	XP_006493816.1	Csin_XP_006493816.1
	Dimocarpus longan-HHZ	Dlo002491	DlBx6a
	Dimocarpus longan-HHZ	Dlo002496	DlBx6b
	Dimocarpus longan-HHZ	Dlo002497	DlBx6c
	Dimocarpus longan-HHZ	Dlo012448	DlBx6d
	Dimocarpus longan-HHZ	Dlo017886	DlBx6e
	Dimocarpus longan-HHZ	Dlo017889	DlBx6f
	Dimocarpus longan-HHZ	Dlo017893	DlBx6g
	Dimocarpus longan-HHZ	Dlo017900	DlBx6h
	Dimocarpus longan-JDB	D.long001155.01	JDB_D.long001155.01
	Dimocarpus longan-JDB	D.long001170.01	JDB_D.long001170.01
	Dimocarpus longan-JDB	D.long001168.01	JDB_D.long001168.01
	Dimocarpus longan-JDB	D.long001154.01	JDB_D.long001154.01
	Dimocarpus longan-JDB	D.long027236.01	JDB_D.long027236.01
	Dimocarpus longan-JDB	D.long001166.01	JDB_D.long001166.01
	Dimocarpus longan-JDB	D.long001169.01	JDB_D.long001169.01
	Dimocarpus longan-JDB	D.long001159.01	JDB_D.long001159.01
	Dimocarpus longan-JDB	D.long027234.01	JDB_D.long027234.01
	Dimocarpus longan-JDB	D.long027239.01	JDB_D.long027239.01
	Litchi chinensis	LITCHI015348.m1	Lchi_LITCHI015348.m1
	Litchi chinensis	LITCHI015358.m1	Lchi_LITCHI015358.m1
	Litchi chinensis	LITCHI015343.m1	Lchi_LITCHI015343.m1
	Litchi chinensis	LITCHI015344.m1	Lchi_LITCHI015344.m1
	Litchi chinensis	LITCHI015356.m1	Lchi_LITCHI015356.m1
	Litchi chinensis	LITCHI015352.m1	Lchi_LITCHI015352.m1
	Litchi chinensis	LITCHI026076.m1	Lchi_LITCHI026076.m1
	Litchi chinensis	LITCHI026070.m1	Lchi_LITCHI026070.m1
	Litchi chinensis	LITCHI015353.m1	Lchi_LITCHI015353.m1
	Malus domestica	XP_008372316.2	Mdom_XP_008372316.2
	Malus domestica	XP_028947851.1	Mdom_XP_028947851.1
	Malus domestica	XP_008365367.2	Mdom_XP_008365367.2
	Malus domestica	XP_008365811.1	Mdom_XP_008365811.1
	Malus domestica	XP_008373909.1	Mdom_XP_008373909.1
	Malus domestica	XP_028952222.1	Mdom_XP_028952222.1
	Malus domestica	XP_028951303.1	Mdom_XP_028951303.1
	Nephelium lappaceum	Nl12g09200.mrna1
	Nephelium lappaceum	Nl12g09110.mrna1
	Nephelium lappaceum	Nl12g07390.mrna1
	Nephelium lappaceum	Nl02g17270.mrna1
	Nephelium lappaceum	Nl14g03750.mrna1
	Populus trichocarpa	XP_002315711.2	Ptri_XP_002315711.2
	Populus trichocarpa	XP_002315712.3	Ptri_XP_002315712.3
	Populus trichocarpa	XP_024465029.1	Ptri_XP_024465029.1
	Populus trichocarpa	XP_024462178.1	Ptri_XP_024462178.1
	Sapindus mukorossi	GWHPBECP019622	Smuk_GWHPBECP019622
	Sapindus mukorossi	GWHPBECP019624	Smuk_GWHPBECP019624
	Sapindus mukorossi	GWHPBECP014426	Smuk_GWHPBECP014426
	Sapindus mukorossi	GWHPBECP019611	Smuk_GWHPBECP019611
	Sapindus mukorossi	GWHPBECP019612	Smuk_GWHPBECP019612
	Sapindus mukorossi	GWHPBECP014421	Smuk_GWHPBECP014421
	Sapindus mukorossi	GWHPBECP004228	Smuk_GWHPBECP004228
Bx7/10-12/14	Picea abies	MA_7793925g0010	Pabi_MA_7793925g0010
	Picea abies	MA_9917746g0010	Pabi_MA_9917746g0010
	Picea abies	MA_10436313g0010	Pabi_MA_10436313g0010
	Picea abies	MA_8923441g0010	Pabi_MA_8923441g0010
	Brachypodium distachyon	XP_010231162.1	Bdis_XP_010231162.1
	Brachypodium distachyon	XP_014754312.1	Bdis_XP_014754312.1
	Brachypodium distachyon	XP_003568107.1	Bdis_XP_003568107.1
	Brachypodium distachyon	XP_014752382.1	Bdis_XP_014752382.1
	Brachypodium distachyon	XP_003564176.2	Bdis_XP_003564176.2
	Oryza sativa	XP_015619557.1	Osat_XP_015619557.1
	Oryza sativa	XP_015638387.1	Osat_XP_015638387.1
	Oryza sativa	XP_025878046.1	Osat_XP_025878046.1
	Oryza sativa	XP_015638551.1	Osat_XP_015638551.1
	Oryza sativa	XP_015618729.1	Osat_XP_015618729.1
	Oryza sativa	XP_015610998.1	Osat_XP_015610998.1
	Oryza sativa	XP_015610997.1	Osat_XP_015610997.1
	Oryza sativa	XP_015642660.1	Osat_XP_015642660.1
	Citrus sinensis	XP_015382738.1	Csin_XP_015382738.1
	Citrus sinensis	XP_006480453.1	Csin_XP_006480453.1
	Citrus sinensis	XP_006469137.1	Csin_XP_006469137.1
	Citrus sinensis	XP_006474725.1	Csin_XP_006474725.1
	Citrus sinensis	XP_024951198.1	Csin_XP_024951198.1
	Dimocarpus longan-HHZ	Dlo017625	DlBx7a
	Dimocarpus longan-HHZ	Dlo017687	DlBx7b
	Dimocarpus longan-HHZ	Dlo017690	DlBx7c
	Dimocarpus longan-HHZ	Dlo027378	DlBx7d
	Dimocarpus longan-HHZ	Dlo027379	DlBx7e
	Dimocarpus longan-JDB	D.long029419.01	JDB_D.long029419.01
	Dimocarpus longan-JDB	D.long026950.01	JDB_D.long026950.01
	Dimocarpus longan-JDB	D.long029415.01	JDB_D.long029415.01
	Dimocarpus longan-JDB	D.long029414.01	JDB_D.long029414.01
	Litchi chinensis	LITCHI020978.m1	Lchi_LITCHI020978.m1
	Litchi chinensis	LITCHI006077.m1	Lchi_LITCHI006077.m1
	Malus domestica	XP_028948602.1	Mdom_XP_028948602.1
	Malus domestica	XP_028948579.1	Mdom_XP_028948579.1
	Malus domestica	XP_008392936.1	Mdom_XP_008392936.1
	Malus domestica	XP_008392935.1	Mdom_XP_008392935.1
	Malus domestica	XP_028959002.1	Mdom_XP_028959002.1
	Malus domestica	NP_001315804.1	Mdom_NP_001315804.1
	Nephelium lappaceum	Nl09g13040.mrna1
	Nephelium lappaceum	Nl01g12650.mrna1
	Populus trichocarpa	XP_002326036.3	Ptri_XP_002326036.3
	Populus trichocarpa	XP_024446865.1	Ptri_XP_024446865.1
	Populus trichocarpa	XP_006376381.1	Ptri_XP_006376381.1
	Populus trichocarpa	XP_006376392.2	Ptri_XP_006376392.2
	Populus trichocarpa	XP_006371493.2	Ptri_XP_006371493.2
	Populus trichocarpa	XP_006377432.2	Ptri_XP_006377432.2
	Populus trichocarpa	XP_002305103.1	Ptri_XP_002305103.1
	Populus trichocarpa	XP_006376388.1	Ptri_XP_006376388.1
	Populus trichocarpa	XP_006376396.2	Ptri_XP_006376396.2
	Populus trichocarpa	XP_006388414.1	Ptri_XP_006388414.1
Bx8/9	Brachypodium distachyon	XP_003561278.3	Bdis_XP_003561278.3
	Brachypodium distachyon	XP_014753764.1	Bdis_XP_014753764.1
	Brachypodium distachyon	XP_003557348.1	Bdis_XP_003557348.1
	Brachypodium distachyon	XP_003557350.1	Bdis_XP_003557350.1
	Brachypodium distachyon	XP_010238669.1	Bdis_XP_010238669.1
	Brachypodium distachyon	XP_003557349.1	Bdis_XP_003557349.1
	Brachypodium distachyon	XP_003561279.1	Bdis_XP_003561279.1
	Oryza sativa	XP_015615733.1	Osat_XP_015615733.1
	Oryza sativa	XP_015629960.2	Osat_XP_015629960.2
	Oryza sativa	XP_015617736.1	Osat_XP_015617736.1
	Amborella trichopoda	XP_006850409.3	Atri_XP_006850409.3
	Citrus sinensis	XP_006488302.1	Csin_XP_006488302.1
	Citrus sinensis	XP_006490464.2	Csin_XP_006490464.2
	Citrus sinensis	XP_006471915.1	Csin_XP_006471915.1
	Citrus sinensis	XP_006486446.1	Csin_XP_006486446.1
	Citrus sinensis	XP_006486444.1	Csin_XP_006486444.1
	Citrus sinensis	XP_006486445.1	Csin_XP_006486445.1
	Citrus sinensis	XP_006492572.1	Csin_XP_006492572.1
	Citrus sinensis	XP_006492573.1	Csin_XP_006492573.1
	Dimocarpus longan-HHZ	Dlo019701	DlBx8
	Dimocarpus longan-HHZ	Dlo010685	DlBx9a
	Dimocarpus longan-HHZ	Dlo019699	DlBx9b
	Dimocarpus longan-JDB	D.long036910.01	JDB_D.long036910.01
	Dimocarpus longan-JDB	D.long004697.01	JDB_D.long004697.01
	Litchi chinensis	LITCHI009263.m1	Lchi_LITCHI009263.m1
	Malus domestica	XP_028960768.1	Mdom_XP_028960768.1
	Malus domestica	XP_028960642.1	Mdom_XP_028960642.1
	Malus domestica	XP_017192738.2	Mdom_XP_017192738.2
	Malus domestica	XP_028957469.1	Mdom_XP_028957469.1
	Malus domestica	XP_028956111.1	Mdom_XP_028956111.1
	Malus domestica	XP_028957487.1	Mdom_XP_028957487.1
	Malus domestica	XP_008391045.1	Mdom_XP_008391045.1
	Malus domestica	XP_008343579.2	Mdom_XP_008343579.2
	Nephelium lappaceum	Nl10g09700.mrna1
	Nephelium lappaceum	Nl10g09670.mrna1
	Populus trichocarpa	XP_002316247.1	Ptri_XP_002316247.1
	Populus trichocarpa	XP_024466544.1	Ptri_XP_024466544.1
	Populus trichocarpa	XP_006378683.1	Ptri_XP_006378683.1
	Sapindus mukorossi	GWHPBECP004864	Smuk_GWHPBECP004864
	Sapindus mukorossi	GWHPBECP004868	Smuk_GWHPBECP004868
	Sapindus mukorossi	GWHPBECP000165	Smuk_GWHPBECP000165
	Sapindus mukorossi	GWHPBECP012910	Smuk_GWHPBECP012910
	Sapindus mukorossi	GWHPBECP012913	Smuk_GWHPBECP012913

## Sheet: Table S3
Table S3 Physicochemical properties of DlBx members
	Gene ID	Gene name	Protein Length/aa	Molecular weight MW	isoelectric point (pI)	Instability index (II)	Grand average of hydropathicity (GRAVY)	Number of predicted TMHs	Subcellular localization
Bx1	Dlo012405	DlBx1	313	33498	8.28	27.45	0.102	0	Chloroplast
Bx2-5	Dlo001526	DlBx2	514	58754.2	6.59	40.16	-0.138	1	Chloroplast
	Dlo008325	DlBx3a	512	58248.7	8.95	44.76	-0.218	1	Chloroplast
	Dlo008338	DlBx3b	507	57569.4	6.22	41.15	-0.201	0	Chloroplast
	Dlo008339	DlBx3c	506	57480.4	6.55	42.86	-0.204	1	Chloroplast
	Dlo028816	DlBx3d	520	59218.7	6.34	38.13	-0.124	0	Chloroplast
	Dlo028817	DlBx3e	511	58011.90	6.42	36.38	-0.175	1	Chloroplast
	Dlo031964	DlBx3f	511	57870	6.61	31.77	-0.098	1	Chloroplast
	Dlo031967	DlBx3g	521	59287.2	8.64	40.62	-0.066	2	Chloroplast
	Dlo017005	DlBx4a	501	57154.76	7.59	41.77	-0.071	1	Chloroplast
	Dlo031962	DlBx4b	512	57582.4	6.77	32.24	-0.104	1	Chloroplast
Bx6/13	Dlo002491	DlBx6a	377	42278	5.85	38.64	-0.245	0	Cytoplasmic
	Dlo002496	DlBx6b	359	40666.4	5.65	37.68	-0.311	0	Nuclear
	Dlo002497	DlBx6c	370	41367	5.24	31.46	-0.23	0	Cytoplasmic
	Dlo012448	DlBx6d	367	41588.6	5.65	44.07	-0.282	0	Cytoplasmic
	Dlo017886	DlBx6e	483	54556	6.35	34.37	-0.483	0	Cytoplasmic
	Dlo017889	DlBx6f	371	42175.2	5.57	31.81	-0.33	0	Cytoplasmic
	Dlo017893	DlBx6g	371	41909.8	5.39	31.57	-0.316	0	Cytoplasmic
	Dlo017900	DlBx6h	366	41638.5	5.28	37.99	-0.322	0	Cytoplasmic
Bx7/10-12/14	Dlo017625	DlBx7a	367	41172.5	5.2	36.62	-0.096	0	Cytoplasmic
	Dlo017687	DlBx7b	365	40990.4	5.45	32.12	-0.074	0	Cytoplasmic
	Dlo017690	DlBx7c	364	40910.3	5.52	31.91	-0.074	0	Chloroplast
	Dlo027378	DlBx7d	360	40087.6	5.58	35.85	0.034	0	Cytoplasmic
	Dlo027379	DlBx7e	361	40578.9	5.66	22.65	-0.063	0	Nuclear
Bx8/9	Dlo019701	DlBx8	461	52169.2	5.59	43.81	0.005	0	Chloroplast
	Dlo010685	DlBx9a	468	52116.9	5.89	48.1	-0.022	0	Chloroplast
	Dlo019699	DlBx9b	461	52032.1	5.69	52.15	0.02	0	Nuclear

## Sheet: Table S4
Table S4 Number of exons and introns in the Bx gene family
Gene family	Species	Types	Gene ID	exon	intron
Bx1	Marchanta polymorpha		Mpol PTQ31337.1	9	8
Bx1	Ostreococcus tauri		Otau XP 003078551.1	1	0
Bx1	Chlamydomonas reinhardtii		Crei XP 001696973.2	6	5
Bx1	Physcomitrium patens		Ppat Phpat.004G068200	10	9
Bx1	Ceratopteris richardii	Ⅰ	Cric KAH7279048.1	8	7
Bx1	Ceratopteris richardii		Cric KAH7279049.1	10	9
Bx1	Ceratopteris richardii		Cric KAH7427381.1	9	8
Bx1	Selaginella moellendorffii		Smoe 15401846	9	8
Bx1	Selaginella moellendorffii		Smoe 15409984	7	6
Bx1	Brachypodium distachyon	Ⅱ	Bdis XP 024313535.1	9	8
Bx1	Brachypodium distachyon		Bdis XP 024313536.1	8	7
Bx1	Oryza sativa		Osat XP 015628216.1	9	8
Bx1	Oryza sativa		Osat XP 025882940.1	8	7
Bx1	Oryza sativa		Osat XP 015644552.1	8	7
Bx1	Brachypodium distachyon		Bdis XP 003557476.1	8	7
Bx1	Triticum aestivum		TaBx1A	7	6
Bx1	Triticum aestivum		TaBx1D	7	6
Bx1	Triticum aestivum		TaBx1B	7	6
Bx1	Secale cereale		ScBx1	6	5
Bx1	Zea mays		ZmBx1	6	5
Bx1	Oryza sativa		Osat XP 015633114.1	5	4
Bx1	Oryza sativa		Osat XP 015633113.1	5	4
Bx1	Oryza sativa		Osat XP 015633112.1	6	5
Bx1	Hordeum lechleri		HlBx1	#N/A	#N/A
Bx1	Brachypodium distachyon		Bdis XP 003573485.1	7	6
Bx1	Brachypodium distachyon		Bdis XP 003559308.1	6	5
Bx1	Brachypodium distachyon		Bdis XP 003557400.2	6	5
Bx1	Picea abies	Ⅲ	Pabi MA 616184g0010	3	2
Bx1	Arabidopsis thaliana		Atha AT4G02610.1	8	7
Bx1	Citrus sinensis		Csin XP 006479603.1	9	8
Bx1	Citrus sinensis		Csin XP 006471011.1	2	1
Bx1	Nephelium lappaceum		Nl02g16790.mrna1	9	8
Bx1	Dimocarpus longan-JDB		JDB D.long006687.01	9	8
Bx1	Dimocarpus longan-HHZ		DlBX1	9	8
Bx1	Litchi chinensis		Lchi LITCHI026132.m1	9	8
Bx1	Litchi chinensis		Lchi LITCHI026132.m3	8	7
Bx1	Litchi chinensis		Lchi LITCHI026132.m2	9	8
Bx1	Sapindus mukorossi		Smuk GWHPBECP004277	8	7
Bx1	Populus trichocarpa		Ptri XP 002300807.1	9	8
Bx1	Populus trichocarpa		Ptri XP 002307623.1	9	8
Bx1	Arabidopsis thaliana		Atha AT3G54640.1	8	7
Bx1	Malus domestica		Mdom XP 008382958.1	9	8
Bx1	Malus domestica		Mdom XP 008342992.2	1	0
Bx1	Picea abies		Pabi MA 101664g0010	3	2
Bx1	Amborella trichopoda		Atri XP 020520076.1	8	7
Bx1	Amborella trichopoda		Atri XP 006838886.1	9	8
Bx1	Amborella trichopoda		Atri XP 006838887.3	9	8
Bx2-5	Selaginella moellendorffii		Smoe 15415009	2	1
Bx2-5	Selaginella moellendorffii		Smoe 15402925	1	0
Bx2-5	Selaginella moellendorffii		Smoe 15423072	2	1
Bx2-5	Selaginella moellendorffii		Smoe 15402272	2	1
Bx2-5	Selaginella moellendorffii		Smoe 15420144	2	1
Bx2-5	Brachypodium distachyon	Ⅰ	Bdis XP 014753704.2	4	3
Bx2-5	Brachypodium distachyon		Bdis XP 003565644.1	3	2
Bx2-5	Brachypodium distachyon		Bdis XP 003560264.1	3	2
Bx2-5	Oryza sativa		Osat XP 015617857.1	3	2
Bx2-5	Oryza sativa		Osat XP 015617858.1	3	2
Bx2-5	Brachypodium distachyon		Bdis XP 003574501.1	2	1
Bx2-5	Brachypodium distachyon		Bdis XP 003572213.1	2	1
Bx2-5	Brachypodium distachyon		Bdis XP 003581643.1	2	1
Bx2-5	Oryza sativa		Osat XP 015648457.1	2	1
Bx2-5	Oryza sativa		Osat XP 015649434.1	2	1
Bx2-5	Oryza sativa		Osat XP 015649151.1	2	1
Bx2-5	Hordeum lechleri		HlBx2	#N/A	#N/A
Bx2-5	Triticum aestivum		TaBx2B	2	1
Bx2-5	Triticum aestivum		TaBx2A	2	1
Bx2-5	Triticum aestivum		TaBx2D	2	1
Bx2-5	Secale cereale		ScBx2	2	1
Bx2-5	Zea mays		ZmBx2	2	1
Bx2-5	Oryza sativa		Osat XP 015642300.2	1	0
Bx2-5	Oryza sativa		Osat XP 015648986.1	1	0
Bx2-5	Secale cereale		ScBx4	3	2
Bx2-5	Triticum aestivum		TaBx4B	3	2
Bx2-5	Triticum aestivum		TaBx4A	3	2
Bx2-5	Triticum aestivum		TaBx4D	3	2
Bx2-5	Hordeum lechleri		HlBx4	#N/A	#N/A
Bx2-5	Zea mays		ZmBx4	2	1
Bx2-5	Triticum aestivum		TaBx3D	3	2
Bx2-5	Secale cereale		ScBx3	3	2
Bx2-5	Triticum aestivum		TaBx3A	3	2
Bx2-5	Triticum aestivum		TaBx3B	3	2
Bx2-5	Hordeum lechleri		HlBx3	#N/A	#N/A
Bx2-5	Zea mays		ZmBx3	3	2
Bx2-5	Secale cereale		ScBx5	3	2
Bx2-5	Triticum aestivum		TaBx5D	3	2
Bx2-5	Triticum aestivum		TaBx5A	3	2
Bx2-5	Hordeum lechleri		HlBx5	#N/A	#N/A
Bx2-5	Triticum aestivum		TaBx5B	3	2
Bx2-5	Zea mays		ZmBx5	3	2
Bx2-5	Dimocarpus longan-JDB	Ⅱ	JDB D.long020347.01	2	1
Bx2-5	Dimocarpus longan-HHZ		DlBX3a	2	1
Bx2-5	Nephelium lappaceum		Nl01g03270.mrna1	10	9
Bx2-5	Citrus sinensis		Csin XP 006493509.1	2	1
Bx2-5	Sapindus mukorossi		Smuk GWHPBECP007746	3	2
Bx2-5	Dimocarpus longan-JDB		JDB D.long035128.01	2	1
Bx2-5	Dimocarpus longan-HHZ		DlBX3d	2	1
Bx2-5	Dimocarpus longan-JDB		JDB D.long035126.01	2	1
Bx2-5	Dimocarpus longan-HHZ		DlBX3e	2	1
Bx2-5	Sapindus mukorossi		Smuk GWHPBECP007745	2	1
Bx2-5	Dimocarpus longan-JDB		JDB D.long019987.01	2	1
Bx2-5	Dimocarpus longan-HHZ		DlBX3b	2	1
Bx2-5	Nephelium lappaceum		Nl01g07280.mrna1	2	1
Bx2-5	Dimocarpus longan-JDB		JDB D.long020317.01	2	1
Bx2-5	Dimocarpus longan-JDB		JDB D.long019986.01	2	1
Bx2-5	Dimocarpus longan-HHZ		DlBX3c	2	1
Bx2-5	Sapindus mukorossi		Smuk GWHPBECP007744	2	1
Bx2-5	Sapindus mukorossi		Smuk GWHPBECP007733	2	1
Bx2-5	Sapindus mukorossi		Smuk GWHPBECP007739	4	3
Bx2-5	Sapindus mukorossi		Smuk GWHPBECP007722	2	1
Bx2-5	Amborella trichopoda		Atri XP 020521003.1	2	1
Bx2-5	Amborella trichopoda		Atri XP 020521004.1	2	1
Bx2-5	Amborella trichopoda		Atri XP 006848945.1	2	1
Bx2-5	Amborella trichopoda		Atri XP 006841384.1	2	1
Bx2-5	Amborella trichopoda		Atri XP 006854383.1	2	1
Bx2-5	Amborella trichopoda		Atri XP 006854384.2	2	1
Bx2-5	Amborella trichopoda		Atri XP 006854378.1	2	1
Bx2-5	Malus domestica		Mdom XP 008387476.2	2	1
Bx2-5	Citrus sinensis		Csin XP 015385358.1	2	1
Bx2-5	Populus trichocarpa		Ptri XP 002318091.2	2	1
Bx2-5	Populus trichocarpa		Ptri XP 002318090.2	2	1
Bx2-5	Populus trichocarpa		Ptri XP 002321645.1	2	1
Bx2-5	Amborella trichopoda		Atri XP 006841358.1	3	2
Bx2-5	Nephelium lappaceum		Nl07g06710.mrna1	2	1
Bx2-5	Citrus sinensis		Csin XP 006479002.1	2	1
Bx2-5	Citrus sinensis		Csin XP 006464855.1	2	1
Bx2-5	Citrus sinensis		Csin XP 015386114.1	3	2
Bx2-5	Citrus sinensis		Csin XP 015386115.1	3	2
Bx2-5	Sapindus mukorossi		Smuk GWHPBECP010731	2	1
Bx2-5	Nephelium lappaceum		Nl05g03750.mrna1	2	1
Bx2-5	Citrus sinensis		Csin XP 006477551.1	2	1
Bx2-5	Dimocarpus longan-JDB		JDB D.long008920.01	2	1
Bx2-5	Dimocarpus longan-HHZ		DlBX3g	2	1
Bx2-5	Litchi chinensis		Lchi LITCHI022508.m1	2	1
Bx2-5	Nephelium lappaceum		Nl07g06630.mrna1	2	1
Bx2-5	Nephelium lappaceum		Nl12g13620.mrna1	2	1
Bx2-5	Citrus sinensis		Csin XP 006469219.1	2	1
Bx2-5	Populus trichocarpa		Ptri XP 024443422.1	3	2
Bx2-5	Populus trichocarpa		Ptri XP 024443158.1	2	1
Bx2-5	Malus domestica		Mdom XP 008392880.2	2	1
Bx2-5	Litchi chinensis		Lchi LITCHI016179.m1	2	1
Bx2-5	Dimocarpus longan-JDB		JDB D.long002476.01	2	1
Bx2-5	Dimocarpus longan-HHZ		DlBX2	2	1
Bx2-5	Nephelium lappaceum		Nl08g14930.mrna1	2	1
Bx2-5	Nephelium lappaceum		Nl08g15130.mrna1	2	1
Bx2-5	Sapindus mukorossi		Smuk GWHPBECP022066	2	1
Bx2-5	Populus trichocarpa		Ptri XP 002321643.3	2	1
Bx2-5	Nephelium lappaceum		Nl07g06670.mrna1	2	1
Bx2-5	Sapindus mukorossi		Smuk GWHPBECP005222	2	1
Bx2-5	Dimocarpus longan-JDB		JDB D.long008925.01	2	1
Bx2-5	Dimocarpus longan-HHZ		DlBX4b	2	1
Bx2-5	Sapindus mukorossi		Smuk GWHPBECP005221	2	1
Bx2-5	Dimocarpus longan-JDB		JDB D.long008923.01	2	1
Bx2-5	Dimocarpus longan-HHZ		DlBX3f	2	1
Bx2-5	Malus domestica		Mdom XP 008348424.2	2	1
Bx2-5	Malus domestica		Mdom XP 008380498.2	2	1
Bx2-5	Malus domestica		Mdom XP 017179384.2	3	2
Bx2-5	Sapindus mukorossi		Smuk GWHPBECP005220	2	1
Bx2-5	Arabidopsis thaliana		Atha AT3G48290.1	2	1
Bx2-5	Arabidopsis thaliana		Atha AT3G48310.1	2	1
Bx2-5	Arabidopsis thaliana		Atha AT3G48270.1	2	1
Bx2-5	Arabidopsis thaliana		Atha AT3G48280.1	2	1
Bx2-5	Citrus sinensis		Csin XP 015387424.1	2	1
Bx2-5	Picea abies	Ⅲ	Pabi MA 10427193g0010	2	1
Bx2-5	Pinus taeda		Ptae PITA 46602	2	1
Bx2-5	Pinus taeda		Ptae PITA 21841	2	1
Bx2-5	Pinus taeda		Ptae PITA 21020	2	1
Bx2-5	Picea abies		Pabi MA 10435234g0010	2	1
Bx2-5	Pinus taeda		Ptae PITA 34739	2	1
Bx2-5	Populus trichocarpa		Ptri XP 002310014.2	2	1
Bx2-5	Populus trichocarpa		Ptri XP 024461112.1	2	1
Bx2-5	Populus trichocarpa		Ptri XP 024461116.1	2	1
Bx2-5	Populus trichocarpa		Ptri XP 002310007.2	2	1
Bx2-5	Malus domestica		Mdom XP 008364815.2	2	1
Bx2-5	Dimocarpus longan-JDB		JDB D.long032917.01	2	1
Bx2-5	Dimocarpus longan-HHZ		DlBX4a	2	1
Bx6/13	Brachypodium distachyon		Bdis XP 003561979.1	3	2
Bx6/13	Brachypodium distachyon		Bdis XP 003561655.1	1	0
Bx6/13	Zea mays	Ⅰ	ZmBx13	3	2
Bx6/13	Zea mays		ZmBx6	2	1
Bx6/13	Secale cereale		ScBx6	1	0
Bx6/13	Brachypodium distachyon		Bdis XP 024312159.1	3	2
Bx6/13	Brachypodium distachyon		Bdis XP 003573438.1	1	0
Bx6/13	Oryza sativa		Osat XP 015648806.1	1	0
Bx6/13	Oryza sativa		Osat XP 015648853.1	1	0
Bx6/13	Oryza sativa		Osat XP 015649380.1	1	0
Bx6/13	Oryza sativa		Osat XP 015628439.1	1	0
Bx6/13	Oryza sativa		Osat XP 025880246.1	1	0
Bx6/13	Dimocarpus longan-JDB	Ⅱ	JDB D.long027236.01	2	1
Bx6/13	Sapindus mukorossi		Smuk GWHPBECP014426	2	1
Bx6/13	Nephelium lappaceum		Nl14g03750.mrna1	5	4
Bx6/13	Dimocarpus longan-HHZ		DlBX6h	3	2
Bx6/13	Dimocarpus longan-JDB		JDB D.long027239.01	3	2
Bx6/13	Dimocarpus longan-HHZ		DlBX6f	3	2
Bx6/13	Dimocarpus longan-JDB		JDB D.long027234.01	3	2
Bx6/13	Dimocarpus longan-HHZ		DlBX6e	5	4
Bx6/13	Dimocarpus longan-HHZ		DlBX6g	3	2
Bx6/13	Sapindus mukorossi		Smuk GWHPBECP014421	5	4
Bx6/13	Malus domestica		Mdom XP 028951303.1	3	2
Bx6/13	Malus domestica		Mdom XP 008365811.1	2	1
Bx6/13	Amborella trichopoda		Atri XP 006852577.1	2	1
Bx6/13	Citrus sinensis		Csin XP 006489570.1	3	2
Bx6/13	Citrus sinensis		Csin XP 024958541.1	3	2
Bx6/13	Litchi chinensis		Lchi LITCHI015344.m1	4	3
Bx6/13	Litchi chinensis		Lchi LITCHI015348.m1	3	2
Bx6/13	Litchi chinensis		Lchi LITCHI015343.m1	3	2
Bx6/13	Dimocarpus longan-JDB		JDB D.long001154.01	3	2
Bx6/13	Dimocarpus longan-HHZ		DlBX6c	3	2
Bx6/13	Sapindus mukorossi		Smuk GWHPBECP019624	4	3
Bx6/13	Sapindus mukorossi		Smuk GWHPBECP019622	3	2
Bx6/13	Malus domestica		Mdom XP 008373909.1	3	2
Bx6/13	Litchi chinensis		Lchi LITCHI026070.m1	3	2
Bx6/13	Litchi chinensis		Lchi LITCHI026076.m1	3	2
Bx6/13	Dimocarpus longan-HHZ		DlBX6d	3	2
Bx6/13	Nephelium lappaceum		Nl02g17270.mrna1	3	2
Bx6/13	Sapindus mukorossi		Smuk GWHPBECP004228	3	2
Bx6/13	Dimocarpus longan-JDB	Ⅲ	JDB D.long001155.01	3	2
Bx6/13	Dimocarpus longan-HHZ		DlBX6b	3	2
Bx6/13	Nephelium lappaceum		Nl12g09110.mrna1	3	2
Bx6/13	Populus trichocarpa		Ptri XP 002315711.2	3	2
Bx6/13	Malus domestica		Mdom XP 008372316.2	3	2
Bx6/13	Populus trichocarpa		Ptri XP 024465029.1	3	2
Bx6/13	Malus domestica		Mdom XP 008365367.2	3	2
Bx6/13	Malus domestica		Mdom XP 028947851.1	3	2
Bx6/13	Malus domestica		Mdom XP 028952222.1	4	3
Bx6/13	Citrus sinensis		Csin XP 006489565.1	3	2
Bx6/13	Dimocarpus longan-JDB		JDB D.long001168.01	3	2
Bx6/13	Litchi chinensis		Lchi LITCHI015358.m1	3	2
Bx6/13	Dimocarpus longan-JDB		JDB D.long001169.01	4	3
Bx6/13	Dimocarpus longan-JDB		JDB D.long001170.01	3	2
Bx6/13	Sapindus mukorossi		Smuk GWHPBECP019611	3	2
Bx6/13	Nephelium lappaceum		Nl12g07390.mrna1	3	2
Bx6/13	Populus trichocarpa		Ptri XP 002315712.3	3	2
Bx6/13	Arabidopsis thaliana		Atha AT5G59540.1	3	2
Bx6/13	Arabidopsis thaliana		Atha AT5G59530.1	3	2
Bx6/13	Arabidopsis thaliana		Atha AT1G04350.1	3	2
Bx6/13	Arabidopsis thaliana		Atha AT1G03410.1	3	2
Bx6/13	Arabidopsis thaliana		Atha AT1G03410.2	3	2
Bx6/13	Arabidopsis thaliana		Atha AT1G03400.2	2	1
Bx6/13	Arabidopsis thaliana		Atha AT1G03400.1	3	2
Bx6/13	Arabidopsis thaliana		Atha AT1G06620.1	3	2
Bx6/13	Arabidopsis thaliana		Atha AT2G30830.1	3	2
Bx6/13	Arabidopsis thaliana		Atha AT2G30840.1	3	2
Bx6/13	Arabidopsis thaliana		Atha AT1G06650.2	2	1
Bx6/13	Arabidopsis thaliana		Atha AT1G06640.1	3	2
Bx6/13	Arabidopsis thaliana		Atha AT1G06645.1	3	2
Bx6/13	Dimocarpus longan-JDB		JDB D.long001166.01	4	3
Bx6/13	Dimocarpus longan-HHZ		DlBX6a	3	2
Bx6/13	Litchi chinensis		Lchi LITCHI015356.m1	3	2
Bx6/13	Nephelium lappaceum		Nl12g09200.mrna1	3	2
Bx6/13	Sapindus mukorossi		Smuk GWHPBECP019612	3	2
Bx6/13	Citrus sinensis		Csin XP 006493816.1	3	2
Bx6/13	Litchi chinensis		Lchi LITCHI015353.m1	3	2
Bx6/13	Populus trichocarpa		Ptri XP 024462178.1	5	4
Bx6/13	Litchi chinensis		Lchi LITCHI015352.m1	3	2
Bx6/13	Dimocarpus longan-JDB		JDB D.long001159.01	3	2
Bx7/10-12/14	Populus trichocarpa		Ptri XP 002305103.1	2	1
Bx7/10-12/14	Populus trichocarpa		Ptri XP 006377432.2	2	1
Bx7/10-12/14	Malus domestica		Mdom XP 028959002.1	3	2
Bx7/10-12/14	Populus trichocarpa	Ⅰ	Ptri XP 006371493.2	2	1
Bx7/10-12/14	Populus trichocarpa		Ptri XP 024446865.1	2	1
Bx7/10-12/14	Populus trichocarpa		Ptri XP 002326036.3	2	1
Bx7/10-12/14	Citrus sinensis		Csin XP 006469137.1	2	1
Bx7/10-12/14	Citrus sinensis		Csin XP 015382738.1	2	1
Bx7/10-12/14	Citrus sinensis		Csin XP 006480453.1	2	1
Bx7/10-12/14	Litchi chinensis		Lchi LITCHI006077.m1	2	1
Bx7/10-12/14	Dimocarpus longan-HHZ		DlBX7c	2	1
Bx7/10-12/14	Dimocarpus longan-JDB		JDB D.long026950.01	2	1
Bx7/10-12/14	Dimocarpus longan-HHZ		DlBX7a	2	1
Bx7/10-12/14	Dimocarpus longan-HHZ		DlBX7b	2	1
Bx7/10-12/14	Dimocarpus longan-JDB		JDB D.long029419.01	2	1
Bx7/10-12/14	Dimocarpus longan-JDB		JDB D.long029415.01	2	1
Bx7/10-12/14	Dimocarpus longan-HHZ		DlBX7e	2	1
Bx7/10-12/14	Litchi chinensis		Lchi LITCHI020978.m1	5	4
Bx7/10-12/14	Citrus sinensis		Csin XP 006474725.1	2	1
Bx7/10-12/14	Populus trichocarpa		Ptri XP 006376381.1	2	1
Bx7/10-12/14	Populus trichocarpa		Ptri XP 006376388.1	2	1
Bx7/10-12/14	Populus trichocarpa		Ptri XP 006376396.2	2	1
Bx7/10-12/14	Populus trichocarpa		Ptri XP 006376392.2	2	1
Bx7/10-12/14	Populus trichocarpa		Ptri XP 006388414.1	2	1
Bx7/10-12/14	Nephelium lappaceum		Nl09g13040.mrna1	5	4
Bx7/10-12/14	Nephelium lappaceum		Nl01g12650.mrna1	5	4
Bx7/10-12/14	Dimocarpus longan-JDB		JDB D.long029414.01	2	1
Bx7/10-12/14	Dimocarpus longan-HHZ		DlBX7d	2	1
Bx7/10-12/14	Citrus sinensis		Csin XP 024951198.1	2	1
Bx7/10-12/14	Malus domestica		Mdom XP 008392935.1	3	2
Bx7/10-12/14	Malus domestica		Mdom XP 008392936.1	3	2
Bx7/10-12/14	Malus domestica		Mdom XP 028948579.1	3	2
Bx7/10-12/14	Malus domestica		Mdom XP 028948602.1	3	2
Bx7/10-12/14	Malus domestica		Mdom NP 001315804.1	3	2
Bx7/10-12/14	Picea abies	Ⅱ	Pabi MA 8923441g0010	3	2
Bx7/10-12/14	Picea abies		Pabi MA 10436313g0010	5	4
Bx7/10-12/14	Picea abies		Pabi MA 7793925g0010	3	2
Bx7/10-12/14	Picea abies		Pabi MA 9917746g0010	3	2
Bx7/10-12/14	Secale cereale		ScBx7	2	1
Bx7/10-12/14	Oryza sativa		Osat XP 015610997.1	2	1
Bx7/10-12/14	Oryza sativa		Osat XP 015610998.1	3	2
Bx7/10-12/14	Oryza sativa		Osat XP 015642660.1	2	1
Bx7/10-12/14	Brachypodium distachyon		Bdis XP 010231162.1	3	2
Bx7/10-12/14	Zea mays		ZmBx11	2	1
Bx7/10-12/14	Zea mays		ZmBx10	2	1
Bx7/10-12/14	Zea mays		ZmBx12	3	2
Bx7/10-12/14	Zea mays		ZmBx14	2	1
Bx7/10-12/14	Oryza sativa		Osat XP 015618729.1	2	1
Bx7/10-12/14	Oryza sativa		Osat XP 025878046.1	2	1
Bx7/10-12/14	Oryza sativa		Osat XP 015619557.1	2	1
Bx7/10-12/14	Oryza sativa		Osat XP 015638551.1	2	1
Bx7/10-12/14	Oryza sativa		Osat XP 015638387.1	2	1
Bx7/10-12/14	Brachypodium distachyon		Bdis XP 003568107.1	2	1
Bx7/10-12/14	Brachypodium distachyon		Bdis XP 014754312.1	2	1
Bx7/10-12/14	Brachypodium distachyon		Bdis XP 003564176.2	2	1
Bx7/10-12/14	Brachypodium distachyon		Bdis XP 014752382.1	3	2
Bx7/10-12/14	Zea mays		ZmBx7	2	1
Bx8/9	Oryza sativa	Ⅰ	Osat XP 015629960.2	2	1
Bx8/9	Brachypodium distachyon		Bdis XP 014753764.1	2	1
Bx8/9	Brachypodium distachyon		Bdis XP 003561278.3	2	1
Bx8/9	Brachypodium distachyon		Bdis XP 003557349.1	2	1
Bx8/9	Brachypodium distachyon		Bdis XP 010238669.1	2	1
Bx8/9	Brachypodium distachyon		Bdis XP 003557350.1	2	1
Bx8/9	Brachypodium distachyon		Bdis XP 003561279.1	2	1
Bx8/9	Brachypodium distachyon		Bdis XP 003557348.1	2	1
Bx8/9	Oryza sativa		Osat XP 015617736.1	3	2
Bx8/9	Oryza sativa		Osat XP 015615733.1	2	1
Bx8/9	Zea mays		ZmBx9	2	1
Bx8/9	Zea mays		ZmBx8	3	2
Bx8/9	Triticum aestivum		TaGTc	2	1
Bx8/9	Triticum aestivum		TaGTd	2	1
Bx8/9	Triticum aestivum		TaGTb	2	1
Bx8/9	Triticum aestivum		TaGTa	2	1
Bx8/9	Secale cereale		ScGT	2	1
Bx8/9	Sapindus mukorossi	Ⅱ	Smuk GWHPBECP004868	2	1
Bx8/9	Sapindus mukorossi		Smuk GWHPBECP004864	6	5
Bx8/9	Dimocarpus longan-JDB		JDB D.long004697.01	2	1
Bx8/9	Dimocarpus longan-HHZ		DlBX9a	2	1
Bx8/9	Citrus sinensis		Csin XP 006486444.1	2	1
Bx8/9	Malus domestica		Mdom XP 028960642.1	3	2
Bx8/9	Malus domestica		Mdom XP 028960768.1	3	2
Bx8/9	Malus domestica		Mdom XP 028957469.1	2	1
Bx8/9	Malus domestica		Mdom XP 017192738.2	3	2
Bx8/9	Malus domestica		Mdom XP 008391045.1	2	1
Bx8/9	Malus domestica		Mdom XP 008343579.2	2	1
Bx8/9	Malus domestica		Mdom XP 028957487.1	2	1
Bx8/9	Malus domestica		Mdom XP 028956111.1	2	1
Bx8/9	Populus trichocarpa		Ptri XP 002316247.1	2	1
Bx8/9	Citrus sinensis		Csin XP 006490464.2	3	2
Bx8/9	Nephelium lappaceum		Nl10g09670.mrna1	3	2
Bx8/9	Sapindus mukorossi		Smuk GWHPBECP012910	2	1
Bx8/9	Dimocarpus longan-JDB		JDB D.long036910.01	2	1
Bx8/9	Dimocarpus longan-HHZ		DlBX9b	2	1
Bx8/9	Litchi chinensis		Lchi LITCHI009263.m1	5	4
Bx8/9	Dimocarpus longan-HHZ		DlBX8	2	1
Bx8/9	Nephelium lappaceum		Nl10g09700.mrna1	2	1
Bx8/9	Sapindus mukorossi		Smuk GWHPBECP012913	2	1
Bx8/9	Citrus sinensis		Csin XP 006486445.1	2	1
Bx8/9	Citrus sinensis		Csin XP 006486446.1	2	1
Bx8/9	Citrus sinensis		Csin XP 006492573.1	2	1
Bx8/9	Citrus sinensis		Csin XP 006492572.1	2	1
Bx8/9	Citrus sinensis		Csin XP 006471915.1	3	2
Bx8/9	Citrus sinensis		Csin XP 006488302.1	2	1
Bx8/9	Populus trichocarpa		Ptri XP 006378683.1	3	2
Bx8/9	Populus trichocarpa		Ptri XP 024466544.1	2	1
Bx8/9	Sapindus mukorossi		Smuk GWHPBECP000165	2	1
Bx8/9	Amborella trichopoda		Atri XP 006850409.3	2	1

## Sheet: Table S5
Table S5 Dispersed, WGD or segmental, tendam and proximal duplications of DlBx gene
Gene family	Gene ID	Gene name	Gene duplication
Bx1	Dlo012405	DlBx1	Singleton
Bx2-5	Dlo001526	DlBx2	Tandem
	Dlo008325	DlBx3a	WGD or Segmental
	Dlo008338	DlBx3b	Tandem
	Dlo008339	DlBx3c	Tandem
	Dlo028816	DlBx3d	Tandem
	Dlo028817	DlBx3e	Tandem
	Dlo031964	DlBx3f	Tandem
	Dlo031967	DlBx3g	Tandem
	Dlo017005	DlBx4a	Tandem
	Dlo031962	DlBx4b	Tandem
Bx6/13	Dlo002491	DlBx6a	WGD or Segmental
	Dlo002496	DlBx6b	Tandem
	Dlo002497	DlBx6c	Tandem
	Dlo012448	DlBx6d	WGD or Segmental
	Dlo017886	DlBx6e	Proximal
	Dlo017889	DlBx6f	Tandem
	Dlo017893	DlBx6g	Tandem
	Dlo017900	DlBx6h	Tandem
Bx7/10-12/14	Dlo017625	DlBx7a	Proximal
	Dlo017687	DlBx7b	Proximal
	Dlo017690	DlBx7c	Proximal
	Dlo027378	DlBx7d	Tandem
	Dlo027379	DlBx7e	WGD or Segmental
Bx8/9	Dlo019701	DlBx8	Tandem
	Dlo010685	DlBx9a	Tandem
	Dlo019699	DlBx9b	Tandem

## Sheet: Table S6
Table S6 One-to-one orthologous relationships of DlBx members between longan and other eight
Species	Gene ID	Gene ID (HHZ)	Gene name	Ka	Ks	Ka_Ks	Selection pressure
Physcomitrium patens	Phpat.001G094400	Dlo028816	DlBx3d	0.712618	NaN	NaN
Physcomitrium patens	Phpat.002G076400	Dlo028816	DlBx3d	0.872859	NaN	NaN
Physcomitrium patens	Phpat.004G106600	Dlo028816	DlBx3d	0.944113	2.33429	0.404455	Purify selection
Physcomitrium patens	Phpat.005G028400	Dlo028816	DlBx3d	0.830255	2.30328	0.360467	Purify selection
Physcomitrium patens	Phpat.006G054000	Dlo028816	DlBx3d	0.855296	NaN	NaN
Physcomitrium patens	Phpat.009G080000	Dlo028816	DlBx3d	0.838205	NaN	NaN
Physcomitrium patens	Phpat.014G093300	Dlo028816	DlBx3d	0.860823	NaN	NaN
Physcomitrium patens	Phpat.024G064900	Dlo028816	DlBx3d	0.794245	NaN	NaN
Physcomitrium patens	Phpat.011G017800	Dlo010685	DlBx9a	0.698102	NaN	NaN
Selaginella moellendorffii	15414566	Dlo028816	DlBx3d	0.674027	NaN	NaN
Selaginella moellendorffii	15417895	Dlo028816	DlBx3d	0.554021	NaN	NaN
Selaginella moellendorffii	15406528	Dlo028816	DlBx3d	0.647652	NaN	NaN
Selaginella moellendorffii	15413447	Dlo028816	DlBx3d	0.60762	NaN	NaN
Selaginella moellendorffii	15414208	Dlo028816	DlBx3d	0.592593	NaN	NaN
Selaginella moellendorffii	15405459	Dlo028816	DlBx3d	0.776609	NaN	NaN
Selaginella moellendorffii	15412806	Dlo028816	DlBx3d	0.719075	NaN	NaN
Selaginella moellendorffii	15402699	Dlo028816	DlBx3d	0.704221	NaN	NaN
Selaginella moellendorffii	15415484	Dlo028816	DlBx3d	0.825576	NaN	NaN
Selaginella moellendorffii	15423255	Dlo028816	DlBx3d	0.568319	NaN	NaN
Selaginella moellendorffii	15409727	Dlo028816	DlBx3d	0.910645	NaN	NaN
Selaginella moellendorffii	15420826	Dlo028816	DlBx3d	0.74977	NaN	NaN
Selaginella moellendorffii	15410623	Dlo028816	DlBx3d	0.749991	NaN	NaN
Selaginella moellendorffii	15421113	Dlo028816	DlBx3d	0.955309	NaN	NaN
Selaginella moellendorffii	15408895	Dlo028816	DlBx3d	0.906572	NaN	NaN
Selaginella moellendorffii	15411357	Dlo028816	DlBx3d	0.864723	4.76473	0.181484	Purify selection
Selaginella moellendorffii	15423174	Dlo028816	DlBx3d	0.654011	NaN	NaN
Selaginella moellendorffii	15411090	Dlo028816	DlBx3d	0.606495	NaN	NaN
Selaginella moellendorffii	15419046	Dlo028816	DlBx3d	0.893362	NaN	NaN
Selaginella moellendorffii	15411470	Dlo028816	DlBx3d	0.873599	NaN	NaN
Selaginella moellendorffii	15403372	Dlo028816	DlBx3d	0.590239	NaN	NaN
Selaginella moellendorffii	15421161	Dlo028816	DlBx3d	0.609429	NaN	NaN
Selaginella moellendorffii	15414875	Dlo028817	DlBx3e	0.619301	NaN	NaN
Selaginella moellendorffii	15415232	Dlo031967	DlBx3g	0.875987	2.24887	0.389522	Purify selection
Selaginella moellendorffii	15419387	Dlo017005	DlBx4a	0.609095	NaN	NaN
Selaginella moellendorffii	15412037	Dlo031962	DlBx4b	0.991664	NaN	NaN
Selaginella moellendorffii	15421104	Dlo031962	DlBx4b	0.882495	NaN	NaN
Selaginella moellendorffii	15410115	Dlo027378	DlBx7d	0.729515	2.36984	0.307833	Purify selection
Selaginella moellendorffii	15420084	Dlo010685	DlBx9a	0.582975	NaN	NaN
Selaginella moellendorffii	15421572	Dlo019699	DlBx9b	0.569711	NaN	NaN
Selaginella moellendorffii	15408606	Dlo019699	DlBx9b	0.872894	NaN	NaN
Selaginella moellendorffii	15402277	Dlo019699	DlBx9b	0.743685	NaN	NaN
Selaginella moellendorffii	15418687	Dlo019699	DlBx9b	0.724569	2.71981	0.266404	Purify selection
Selaginella moellendorffii	15419344	Dlo019699	DlBx9b	0.607943	NaN	NaN
Selaginella moellendorffii	15411881	Dlo019699	DlBx9b	0.731892	4.83566	0.151353	Purify selection
Selaginella moellendorffii	15405027	Dlo019699	DlBx9b	0.76612	NaN	NaN
Selaginella moellendorffii	15404288	Dlo019699	DlBx9b	0.491647	NaN	NaN
Selaginella moellendorffii	15403879	Dlo019699	DlBx9b	0.710527	NaN	NaN
Selaginella moellendorffii	15423153	Dlo019699	DlBx9b	0.709348	2.43091	0.291804	Purify selection
Selaginella moellendorffii	15413493	Dlo019699	DlBx9b	0.647276	NaN	NaN
Selaginella moellendorffii	15409349	Dlo019699	DlBx9b	0.625054	NaN	NaN
Selaginella moellendorffii	15421465	Dlo019699	DlBx9b	0.797455	NaN	NaN
Brachypodium distachyon	XP_003559308.1	Dlo012405	DlBx1	0.378301	3.35927	0.112614	Purify selection
Brachypodium distachyon	XP_003557476.1	Dlo012405	DlBx1	0.269984	1.72851	0.156195	Purify selection
Brachypodium distachyon	XP_003579895.1	Dlo002491	DlBx6a	0.518327	NaN	NaN
Zea mays	XP_008665596.1	Dlo012405	DlBx1	0.233703	2.2678	0.103053	Purify selection
Zea mays	NP_001241767.1	Dlo012405	DlBx1	0.271297	1.97595	0.1373	Purify selection
Amborella trichopoda	XP_006838886.1	Dlo012405	DlBx1	0.249382	1.61113	0.154787	Purify selection
Amborella trichopoda	XP_011624603.1	Dlo002491	DlBx6a	0.691905	NaN	NaN
Amborella trichopoda	XP_020527427.1	Dlo002496	DlBx6b	0.640501	NaN	NaN
Nephelium lappaceum	Nl02g16790.mrna1	Dlo012405	DlBx1	0.014795	0.0853764	0.173292	Purify selection
Nephelium lappaceum	Nl11g00550.mrna1	Dlo028816	DlBx3d	0.0608205	0.0945523	0.643247	Purify selection
Nephelium lappaceum	Nl07g06630.mrna1	Dlo031967	DlBx3g	0.0322585	0.0916041	0.352151	Purify selection
Nephelium lappaceum	Nl02g17270.mrna1	Dlo002491	DlBx6a	0.426188	4.84994	0.0878749	Purify selection
Nephelium lappaceum	Nl09g13040.mrna1	Dlo027378	DlBx7d	0.0424313	0.147451	0.287766	Purify selection
Nephelium lappaceum	Nl16g06340.mrna1	Dlo027378	DlBx7d	0.379861	1.56061	0.243405	Purify selection
Nephelium lappaceum	Nl15g02080.mrna1	Dlo010685	DlBx9a	0.403767	NaN	NaN
Nephelium lappaceum	Nl10g09710.mrna1	Dlo019699	DlBx9b	0.0500522	0.128992	0.388026	Purify selection
Litchi chinensis	LITCHI026132.m1	Dlo012405	DlBx1	0.0231177	0.0851024	0.271645	Purify selection
Litchi chinensis	LITCHI015352.m1	Dlo002491	DlBx6a	NaN	NaN	NaN
Litchi chinensis	LITCHI015346.m1	Dlo002496	DlBx6b	0.0214507	0.0428114	0.50105	Purify selection
Litchi chinensis	LITCHI015343.m1	Dlo002497	DlBx6c	0.0310585	0.0870842	0.356649	Purify selection
Litchi chinensis	LITCHI026070.m1	Dlo002497	DlBx6c	0.400148	3.25753	0.122838	Purify selection
Litchi chinensis	LITCHI006077.m1	Dlo017687	DlBx7b	0.0357814	0.0897596	0.398636	Purify selection
Litchi chinensis	LITCHI020978.m1	Dlo027378	DlBx7d	0.302541	1.80197	0.167894	Purify selection
Litchi chinensis	LITCHI029118.m1	Dlo027378	DlBx7d	0.403627	1.41378	0.285495	Purify selection
Litchi chinensis	LITCHI027615.m2	Dlo010685	DlBx9a	0.112703	0.171846	0.655837	Purify selection
Litchi chinensis	LITCHI009260.m1	Dlo019699	DlBx9b	0.0994595	0.365902	0.27182	Purify selection
Dimocarpus longan-JDB	D.long006687.01	Dlo012405	DlBx1	0	0	NaN
Dimocarpus longan-JDB	D.long020347.01	Dlo008325	DlBx3a	0.00336371	0.00291121	1.15543	Positive selection
Dimocarpus longan-JDB	D.long020317.01	Dlo008338	DlBx3b	0.0378945	0.159353	0.237803	Purify selection
Dimocarpus longan-JDB	D.long019986.01	Dlo008338	DlBx3b	0.038783	0.163113	0.237768	Purify selection
Dimocarpus longan-JDB	D.long035126.01	Dlo028816	DlBx3d	0.0545021	0.110995	0.49103	Purify selection
Dimocarpus longan-JDB	D.long008919.01	Dlo031967	DlBx3g	0.346863	1.48509	0.233564	Purify selection
Dimocarpus longan-JDB	D.long032922.01	Dlo017005	DlBx4a	0.0648448	0.200217	0.323873	Purify selection
Dimocarpus longan-JDB	D.long001166.01	Dlo002491	DlBx6a	0.00488274	0.00682044	0.715897	Purify selection
Dimocarpus longan-JDB	D.long001155.01	Dlo002496	DlBx6b	0.00859257	0.0196604	0.43705	Purify selection
Dimocarpus longan-JDB	D.long001154.01	Dlo002497	DlBx6c	0.00469945	0.00784834	0.598782	Purify selection
Dimocarpus longan-JDB	D.long006734.01	Dlo002497	DlBx6c	0.400329	NaN	NaN
Dimocarpus longan-JDB	D.long029414.01	Dlo027378	DlBx7d	0.00236733	0.00428879	0.551982	Purify selection

## Sheet: Table S7
Table S7 Cis-acting element in the DlBx promoter region
		Promotor related			Light responsiveness																									Hormone related										Environmental stress-related elements							Development related
		common cis-acting element in promoter and enhancer regions	core promoter element around -30 of transcription start	cis-acting regulatory element																										abscisic acid	MeJA	MeJA	auxin	auxin	auxin	gibberellin	gibberellin	gibberellin	salicylic acid	cis-acting regulatory element essential for the anaerobic induction	wound-responsive element	cis-acting element involved in low-temperature responsiveness	cis-acting element involved in defense and stress responsiveness	binding site of AT-rich DNA binding protein (ATBP-1)	MYB binding site involved in drought-inducibility	enhancer-like element involved in anoxic specific inducibility	cis-acting regulatory element involved in zein metabolism regulation	cis-acting regulatory element related to meristem expression	cis-acting regulatory element involved in circadian control
Gene ID	Gene name	CAAT-box	TATA-box	A-box	Box 4	G-box	GATA-motif	TCT-motif	GT1-motif	AE-box	AT1-motif	TCCC-motif	LAMP-element	I-box	Box II	MRE	chs-CMA1a	Sp1	ACE	ATC-motif	GA-motif	Gap-box	ATCT-motif	3-AF1 binding site	4cl-CMA1b	4cl-CMA2b	AAAC-motif	chs-CMA2a	ACA-motif	ABRE	CGTCA-Motif	TGACG-motif	AuxRR-Core	TGA-box	TGA-element	GARE-motif	P-Box	TATC-box	TCA-element	ARE	WUN-motif	LTR	TC-rich repeats	AT-rich Element	MBS	GC-motif	O2-site	CAT-box	circadian
Dlo012405	DlBx1	46	108		6	1	1																							1	2	2										1
Dlo001526	DlBx2	54	86		3	2	1					1																		2	1	1			1		1			2
Dlo008325	DlBx3a	53	57		1		3		2	2		1	2							1													2														1	1
Dlo008338	DlBx3b	48	42		4	1	4	2	1							1							1							1	1	1								1	2		1	1			1	1
Dlo008339	DlBx3c	57	33	1	5	1	1	1	1		1		1								1						1										1			2	2	1		1				1
Dlo028816	DlBx3d	33	66		2	2	1	2	3			1			2				1											2					2						1	5	2				1
Dlo028817	DlBx3e	38	55		3	1			1	2					1			1	1	1										1													1					1	1
Dlo031964	DlBx3f	48	61		6		1	2		1																					4	4		1	1					3		1	2				1
Dlo031967	DlBx3g	39	87		14	2		1		2																				2			1					1		1	1		1
Dlo017005	DlBx4a	46	106		4	2	2	1	1			1		1			1					1								2												1
Dlo031962	DlBx4b	35	21		1	1		2	2							1						1								1								1	1							1			1
Dlo002491	DlBx6a	27	28		2		2	1		1	1						1													1	2	2						1				1					1	1
Dlo002496	DlBx6b	39	45		11	5	1	1	3		2			2																4	2	2								4			1			1	1		1
Dlo002497	DlBx6c	40	94		6	5		1					1												1					3	1	1							1	1									1
Dlo012448	DlBx6d	40	36		2	4	3	1	3					1				1	1										1	4	1	1					1			4					2			2
Dlo017886	DlBx6e	45	65		3	1		1																						1	4	4							1	3	1				2		3
Dlo017889	DlBx6f	42	62		3	1		1													1	1								1	8	8							1	2	1				1		1
Dlo017893	DlBx6g	47	44		1	2		2		1																				1	10	10							1						1		2
Dlo017900	DlBx6h	34	68	1	3	2	2			1						1								1				1		3	1	1							1	1	1		1		2				1
Dlo017625	DlBx7a	46	77		3	1	2	1	2						1		1													1	2	2								3	4		1
Dlo017687	DlBx7b	51	47	2	1	3	2				1	1	1					1												3					1			1	1	4	1			1
Dlo017690	DlBx7c	39	37		2	3	1		2															1						4	2	2	1							2	1				2		1	1
Dlo027378	DlBx7d	41	47		2	3	1	1	1							1														3						1				3					1
Dlo027379	DlBx7e	34	51		7	3	3	2		1	1	1																		2	2	2	1					1	1	2	1
Dlo019701	DlBx8	41	66		7	3	2	2	1		1	1	1																	2	1	1								1	3	1					1
Dlo010685	DlBx9a	47	49	1	2	2		1		1																1				1					1	1	1			2		1
Dlo019699	DlBx9b	36	87		9	2		1	1					2				1			1									2	2	2			1						1
[truncated: 45 more columns]

## Sheet: Table S8
Table S8 FPKM values of DlBx gene at the early somatic embryogenesis stage and under various treatments in longan.
Gene Name	EC	ICpEC	GE
DlBx1	96.9433	74.5267	28.39
DlBx3a	0.18	0.386667	3.12667
DlBx3d	0.0233333	0.113333	0.153333
DlBx3e	0.243333	0.686667	0
DlBx3f	0.24	0.483333	0.31
DlBx3g	1.39667	7.98	45.1133
DlBx4b	0.186667	0.0433333	0.0766667
DlBx6a	0.11	0.0133333	0.333333
DlBx6b	39.94	50.0233	46.7233
DlBx6c	1.36	3.69333	20.1467
DlBx6d	0.0833333	0	0.0133333
DlBx6e	1.36333	0.96	0.69
DlBx6f	3.06667	1.97	1.21667
DlBx6g	3.86333	3.64	2.18
DlBx6h	2.55667	8.97667	25.84
DlBx7a	0.53	0.396667	0.25
DlBx7b	0.103333	0.163333	0.133333
DlBx7d	4.08333	3.72	0.376667
DlBx7e	1.49667	1.68333	1.23667
DlBx8	4.35333	7.71333	16.3433
DlBx9a	0	0.03	0.103333
DlBx9b	4.78333	5.64667	11.5
Gene Name	2,4-D	2,4-D+KT	KT	MS
DlBx1	67.16	69.5033	83.9	85.1867
DlBx3a	0.16	0.3	0.0333333	0.08
DlBx3b	0.126667	0.126667	0.0166667	0.03
DlBx3f	0.123333	0.106667	0.156667	0.22
DlBx3g	99.3333	94.1	48.4133	39.8167
DlBx4b	0.0466667	0.08	0	0
DlBx6a	0.18	0.403333	0.173333	0.32
DlBx6b	12.4233	13.2967	10.6967	10.3
DlBx6c	5.23333	4.21	3.51	2.70667
DlBx6d	0.07	0	0	0.0833333
DlBx6e	0.863333	1.32667	1.31	0.97
DlBx6f	0.4	0.903333	0.306667	0.28
DlBx6g	2.03333	1.62667	1.61333	1.40667
DlBx6h	4.04	3.22333	4.01667	2.56333
DlBx7a	0.21	0.253333	0.133333	0.193333
DlBx7b	0.21	0.253333	0.133333	0.193333
DlBx7d	0	0.16	0.316667	0.253333
DlBx7e	0.0366667	0	0.143333	0.133333
DlBx8	3.63333	4.10667	3.73667	3.55667
DlBx9a	0.0533333	0	0.0166667	0
DlBx9b	3.63333	4.10667	3.73667	3.55667
Gene Name	Dark	Blue	White
DlBx1	71.56	63.1	72.2
DlBx3b	0.03	0	0
DlBx3e	1.65	0.37	1.5
DlBx3f	0.22	0.21	0.43
DlBx3g	13.1	5.64	5.55
DlBx4b	0.09	0	0.09
DlBx6a	0.74	0.58	0.66
DlBx6b	30.06	31.02	30.01
DlBx6c	1.14	2.01	1.6
DlBx6e	5.18	3.42	4.38
DlBx6f	1.17	0.27	1.23
DlBx6g	3.44	2.04	3.89
DlBx6h	2.14	5.97	2.75
DlBx7a	0.21	0.45	0.67
DlBx7b	0.21	0.45	0.67
DlBx7d	0.36	0.06	0.24
DlBx8	3.62	4.61	4.53
DlBx9a	0.06	0.22	0.09
DlBx9b	3.62	4.61	4.53
Gene Name	15℃	25℃	35℃
DlBx1	101.313	107.04	75.5033
DlBx2	0	0.01	0
DlBx3a	0.06	0.08	0.07
DlBx3b	0.02	0	0
DlBx3d	0	0.01	0.0933333
DlBx3e	0	0.01	0
DlBx3f	0.15	0.23	0.75
DlBx3g	2.35	4.57333	3.38
DlBx4b	0.02	0.09	0.05
DlBx6a	0	0.0266667	0.0433333
DlBx6b	33.5233	31.5	28.87
DlBx6c	1.87333	1.20667	1.91667
DlBx6d	0.0133333	0.0133333	0.383333
DlBx6e	1.08667	1.61333	1.47
DlBx6f	0.33	0.27	0.62
DlBx6g	1.17333	1.35	1.71333
DlBx6h	2.03667	2.29	2.95333
DlBx7a	0.27	0.273333	0.466667
DlBx7d	1.18667	1.68667	0.32
DlBx7e	0.256667	0.633333	0.433333
DlBx8	2.29667	3.08	4.07333
DlBx9a	0.01	0.133333	0.1
DlBx9b	6.71333	7.03	6.78333
Gene Name	PEG 7.5%	PEG 5%	CK
DlBx1	50.5633	46.8533	56.2867
DlBx2	0.113333	0.04	0.0566667
DlBx3a	0.0833333	0.186667	0.103333
DlBx3b	0.00666667	0.00666667	0
DlBx3c	0	0.00666667	0
DlBx3d	0.04	0.0966667	0.0533333
DlBx3e	0.0166667	0.126667	0.12
DlBx3f	0.123333	0.0866667	0.09
DlBx3g	19.5767	8.25333	5.29667
DlBx4a	0	0.00666667	0
DlBx4b	0.01	0.05	0.0933333
DlBx6a	0.0266667	0.07	0.0466667
DlBx6b	0	0	0.02
DlBx6c	1.09667	1.35	1.39
DlBx6d	0.00666667	0.02	0.0266667
DlBx6f	0.193333	0.553333	0.57
DlBx6g	1.15333	1.72667	2.13
DlBx6h	1.69667	2.00667	1.59333
DlBx7a	0.223333	0.186667	0.24
DlBx7b	0	0.01	0.00333333
DlBx7d	1.16	1.51333	2.21667
DlBx7e	0.33	0.52	1.02667
DlBx8	7.59333	6.42	6.96667
DlBx9a	0.0866667	0.106667	0.196667
DlBx9b	9.21	7.07	6.01333

## Sheet: Table S9
Table S9 Log2 (FPKM+1) data table of DlBx genes in early somatic embryogenesis and various treatments in longan.
Gene Name	EC	ICpEC	GE
DlBx1	6.61388	6.23891	4.87725
DlBx3a	0.238787	0.471621	2.04498
DlBx3d	0.0332762	0.154886	0.20581
DlBx3e	0.314213	0.754175	0
DlBx3f	0.31034	0.568843	0.389567
DlBx3g	1.26103	3.16672	5.52711
DlBx4b	0.246915	0.0612002	0.106572
DlBx6a	0.15056	0.0191088	0.415037
DlBx6b	5.35544	5.67309	5.57662
DlBx6c	1.23879	2.23061	4.40236
DlBx6d	0.115477	0	0.0191088
DlBx6e	1.24082	0.970854	0.757023
DlBx6f	2.02385	1.57046	1.14839
DlBx6g	2.28195	2.21412	1.66903
DlBx6h	1.83053	3.31856	4.74631
DlBx7a	0.613532	0.481988	0.321928
DlBx7b	0.141869	0.218265	0.180572
DlBx7d	2.34577	2.23879	0.461179
DlBx7e	1.32	1.42403	1.16135
DlBx8	2.42044	3.12322	4.11631
DlBx9a	0	0.0426443	0.141869
DlBx9b	2.5319	2.73263	3.64386
Gene Name	2,4-D	2,4-D+KT	KT	MS
DlBx1	6.09085	6.13962	6.40769	6.42939
DlBx3a	0.214125	0.378512	0.0473057	0.111031
DlBx3b	0.172061	0.172061	0.0238467	0.0426443
DlBx3f	0.167786	0.146221	0.209973	0.286881
DlBx3g	6.64866	6.57137	5.62683	5.35109
DlBx4b	0.0658021	0.111031	0	0
DlBx6a	0.238787	0.488858	0.230613	0.400538
DlBx6b	3.74667	3.83761	3.54803	3.49825
DlBx6c	2.64	2.38128	2.17313	1.89012
DlBx6d	0.0976108	0	0	0.115477
DlBx6e	0.897886	1.21826	1.20789	0.978196
DlBx6f	0.485427	0.928528	0.385891	0.356144
DlBx6g	1.6009	1.39323	1.38589	1.26704
DlBx6h	2.33342	2.07838	2.32673	1.83323
DlBx7a	0.275007	0.32577	0.180572	0.254997
DlBx7b	0.275007	0.32577	0.180572	0.254997
DlBx7d	0	0.214125	0.39689	0.32577
DlBx7e	0.0519521	0	0.193246	0.180572
DlBx8	2.21205	2.35238	2.24387	2.18798
DlBx9a	0.0749621	0	0.0238467	0
DlBx9b	2.21205	2.35238	2.24387	2.18798
Gene Name	Dark	Blue	White
DlBx1	6.1811	6.00225	6.19377
DlBx3b	0.0426443	0	0
DlBx3e	1.40599	0.454176	1.32193
DlBx3f	0.286881	0.275007	0.516015
DlBx3g	3.81762	2.73118	2.71149
DlBx4b	0.124328	0	0.124328
DlBx6a	0.799087	0.659925	0.731183
DlBx6b	4.95699	5.0009	4.95466
DlBx6c	1.09761	1.58976	1.37851
DlBx6e	2.62761	2.14405	2.42761
DlBx6f	1.1177	0.344828	1.15704
DlBx6g	2.15056	1.60407	2.28983
DlBx6h	1.65076	2.80116	1.90689
DlBx7a	0.275007	0.536053	0.739848
DlBx7b	0.275007	0.536053	0.739848
DlBx7d	0.443607	0.0840643	0.31034
DlBx8	2.20789	2.488	2.46728
DlBx9a	0.0840643	0.286881	0.124328
DlBx9b	2.20789	2.488	2.46728
Gene Name	15℃	25℃	35℃
DlBx1	6.67685	6.75542	6.25745
DlBx2	0	0.0143553	0
DlBx3a	0.0840643	0.111031	0.0976108
DlBx3b	0.0285692	0	0
DlBx3d	0	0.0143553	0.128733
DlBx3e	0	0.0143553	0
DlBx3f	0.201634	0.298658	0.807355
DlBx3g	1.74416	2.47854	2.13093
DlBx4b	0.0285692	0.124328	0.0703893
DlBx6a	0	0.0379679	0.0612002
DlBx6b	5.1095	5.02237	4.90063
DlBx6c	1.52273	1.14187	1.54432
DlBx6d	0.0191088	0.0191088	0.468149
DlBx6e	1.0612	1.38589	1.30451
DlBx6f	0.411426	0.344828	0.695994
DlBx6g	1.11991	1.23266	1.44007
DlBx6h	1.60249	1.71809	1.98307
DlBx7a	0.344828	0.34861	0.552541
DlBx7d	1.12873	1.42582	0.400538
DlBx7e	0.329602	0.707819	0.519374
DlBx8	1.72101	2.02857	2.34293
DlBx9a	0.0143553	0.180572	0.137504
DlBx9b	2.94735	3.0054	2.96039
Gene Name	PEG 7.5%	PEG 5%	CK
DlBx1	5.68827	5.58055	5.84013
DlBx2	0.154886	0.0565835	0.0795203
DlBx3a	0.115477	0.246915	0.141869
DlBx3b	0.00958605	0.00958605	0
DlBx3c	0	0.00958605	0
DlBx3d	0.0565835	0.133125	0.0749621
DlBx3e	0.0238467	0.172061	0.163499
DlBx3f	0.167786	0.119909	0.124328
DlBx3g	4.36294	3.20997	2.65459
DlBx4a	0	0.00958605	0
DlBx4b	0.0143553	0.0703893	0.128733
DlBx6a	0.0379679	0.0976108	0.0658021
DlBx6b	0	0	0.0285692
DlBx6c	1.0681	1.23266	1.25701
DlBx6d	0.00958605	0.0285692	0.0379679
DlBx6f	0.254997	0.635367	0.650765
DlBx6g	1.10657	1.44714	1.64616
DlBx6h	1.43118	1.58816	1.37481
DlBx7a	0.290818	0.246915	0.31034
DlBx7b	0	0.0143553	0.00480099
DlBx7d	1.11103	1.3296	1.68557
DlBx7e	0.411426	0.604071	1.01911
DlBx8	3.10322	2.89142	2.99398
DlBx9a	0.119909	0.146221	0.259021
DlBx9b	3.35191	3.01257	2.8101
